# Supplementary material for: Ovarian reserve in women with sickle cell disease
Source: PLoS One. 2019 Feb 22;14(2):e0213024. doi: 10.1371/journal.pone.0213024 (PMC6386479; doi:10.1371/journal.pone.0213024)
Supplement: S1 Dataset — (XLSX) [file pone.0213024.s001.xlsx]

## Sheet: SCD
Age	Age category (1<30, 2=31-35, 3=36-40, 4=41-42, 5=43-45, 6>46	Hb type (0 HbSC, 1=HBSS, 3= HbS beta thalassaemia, 4=HbCC, 5=HbA	Hb category 1= control, 2=sickle	AMH	AMH Category 1=negl<1.5, 2=low 1.5-6.5, 3=normal 6.5-19.8, 4= high above 19.8	On hydroxy	Lung disease	Smoking
25	1	1	2	2.3	2	0	0	0
26	1	1	2	16.9	3	0	0	0
26	1	1	2	16.4	3	0	0	0
27	1	1	2	12.1	3	0	0	0
27	1	1	2	9.6	3	0	0	0
27	1	1	2	13.8	3	0	0	0
28	1	1	2	38.7	4	0	0	0
28	1	1	2	12.2	3	1	1	0
28	1	1	2	25.9	4	1	0	0
29	1	1	2	2.3	2	0	1	0
29	1	1	2	7.4	3	1	1	0
29	1	1	2	19.1	3	0	0	0
29	1	0	2	6.9	3	0	0	0
30	1	1	2	10.2	3	0	1	0
30	1	1	2	4.8	2	0	0	0
32	2	1	2	4.4	2	0	0	0
32	2	1	2	6.8	3	1	0	0
32	2	1	2	10.4	3	0	0	0
33	2	1	2	9.8	3	0	0	0
33	2	1	2	2.5	2	0	0	0
33	2	0	2	25.1	4	0	0	0
33	2	1	2	4.9	2	0	0	0
34	2	0	2	18.4	3	0	1	0
34	2	1	2	13.6	3	0	0	0
35	2	0	2	8.9	3	0	0	0
35	2	1	2	4.9	2	0	0	0
35	2	1	2	0.8	1	0	1	0
35	2	0	2	2.7	2	0	0	0
36	3	0	2	3.2	2	0	0	0
38	3	4	2	1.2	1	0	0	0
38	3	1	2	5.2	2	1	0	0
39	3	3	2	3.9	2	0	0	0
39	3	1	2	11.9	3	0	0	0
39	3	1	2	3	2	1	1	0
39	3	1	2	1.1	1	0	1	0
39	3	1	2	0.3	1	0	0	0
39	3	0	2	1.1	1	0	0	0
39	3	1	2	3.9	2	0	0	0
40	3	1	2	1.1	1	0	0	0
41	4	1	2	1.1	1	1	0	0
42	4	1	2	1.1	1	0	0	0
42	4	1	2	7.9	3	0	0	0
42	4	1	2	1.1	1	0	0	0
42	4	1	2	6.8	3	0	0	0
43	5	1	2	1.1	1	0	0	0
43	5	1	2	8.7	3	0	0	0
44	5	1	2	1.1	1	0	1	0
45	5	0	2	1.1	1	0	0	0
45	5	0	2	1.1	1	0	0	1
45	5	1	2	1.1	1	0	1	0

## Sheet: Control_non SCD
Age	Age Category	Indication (unexpl=1; tubal=2; male=3; other=4)	BMI	smoking(no=0; yes=1; not known=2)	HB (AA=1; AS=2;other A=3; non-sickle=4)	AMH Reults	AMH_Category (neglig=1(<1,5);2=low (1.5-6.5); normal=3(6.6-19.8); 4=high (above 19.8)
28	1	1	26.2	0	1	44.2	4
38	3	1	22.1	0	1	1.1	1
32	2	4		2	4	8.4	3
41	4	2		0	4	10.7	3
39	3	2	37	0	4	7	3
35	2	2	28.4	0	2	6.4	2
37	3	2	26.5	1	1	6.5	2
35	2	4		0	1	24.3	4
37	3	4	26.7	0	1	14.5	3
39	3	2	28.4	0	1	2.8	2
38	3	2		0	2	21.1	4
36	3	2	30	0	1	1.8	2
40	3	1	26.6	0	4	12.5	3
39	3	2	24	0	1	18.2	3
36	3	3	29.7	0	1	10.4	3
35	2	4		0	1	17.4	3
39	3	4		0	4	2.8	2
41	4	3	25.4	0	1	2.8	2
31	2	2	28.3	0	1	46.4	4
30	1	2	26.2	0	4	8.4	3
42	4	2	30.4	0	1	9	3
31	2	3	22.6	0	4	26.6	4
31	2	4		0	4	5.8	2
37	3	4	24.3	0	4	4.4	2
25	1	1	22.4	0	4	7.6	3
44	5	4		0	4	3.9	2
31	2	4		0	1	5.5	2
41	4	3		1	1	44.2	4
38	3	3	18	0	1	1.1	1
40	3	2	26.9	0	3	26.5	4
28	1	2	32.8	0	1	6.1	2
31	2	3	23	0	1	48.1	4
37	3	2	30	0	2	24.2	4
39	3	1	21.3	0	1	1.1	1
39	3	3	24	1	1	1.4	1
34	2	3	30	0	2	10.4	3
32	2	4	26.1	0	2	2.2	2
41	4	1		0	1	19.8	3
26	1	2	29.8	0	1	46.1	4
30	1	2	26	0	4	17.6	3
39	3	3	22.5	0	1	1.1	1
40	3	4		0	1	3.7	2
31	2	2	29.6	0	1	36.9	4
36	3	2	29.2	0	4	1.1	1
42	4	2	28	0	2	1.7	2
37	3	1	28.7	0	1	1.1	1
30	1	3	27	0	1	16.5	3
35	2	2	21	0	1	10.2	3
45	5	1	22.4	0	4	1.1	1
43	5	2	29.4	0	1	1.6	2
35	2	2	23	0	1	15.5	3
29	1	1	27.2	0	1	17.4	3
32	2	2	26	0	1	66.5	4
37	3	2		0	1	11.6	3
33	2	3	21.3	0	1	7.4	3
38	3	4		0	1	1.1	1
35	2	1	27.6	0	1	2.9	2
35	2	4	29.2	0	4	1.1	1
42	4	1	29.6	0	2	14.2	3
31	2	2	27.2	0	1	12.7	3
43	5	1	21.4	0	1	1.1	1
41	4	1	32.2	0	1	4.9	2
41	4	2	26.1	0	1	5.4	2
39	3	4		0	4	38.5	4
28	1	4		1	1	9.9	3
44	5	4	28.5	0	1	1.5	2
30	1	3	23.7	0	2	30.4	4
32	2	2		0	4	36.8	4
33	2	3		2	3	12.9	3
36	3	4		2	3	1.2	1
36	3	3	22.4	0	1	17.7	3
28	1	1	22	0	2	1.1	1
36	3	2	30	0	1	11.5	3
